# Supplementary material for: Dietary phosphorus and calcium in feed affects miRNA profiles and their mRNA targets in jejunum of two strains of laying hens
Source: Sci Rep. 2021 Jun 29;11:13534. doi: 10.1038/s41598-021-92932-3 (PMC8241840; doi:10.1038/s41598-021-92932-3)
Supplement: Supplementary file 1 — Supplementary Information. [file 41598_2021_92932_MOESM1_ESM.xlsx]

## Sheet: Supplementary Table 1
Dietary phosphorus and calcium in feed affects miRNA profiles and their mRNA targets in jejunum of two strains of laying hens
Muhammad Arsalan Iqbal1, Asghar Ali1, Frieder Hadlich1, Michael Oster1, Henry Reyer1, Nares Trakooljul1, Vera Sommerfeld2, Markus Rodehutscord2, Klaus Wimmers1, 3 and Siriluck Ponsuksili1,*
		Diet 1 (P+Ca+)	Brown Strain Sample ID	Raw reads	mapped	% of mapped	unmapped	% of unmapped	White Strain Sample ID	Raw reads	mapped	% of mapped	unmapped	% of unmapped
			21B11001	13750655	13512268	98.27	238387	1.73	21W55890	9573301	9410831	98.3	162470	1.7
			21B11013	8406388	8182812	97.34	223576	2.66	21W55894	16276977	15949677	97.99	327300	2.01
			21B11019	12658924	12355057	97.6	303867	2.4	21W55931	21466513	21000949	97.83	465564	2.17
			21B11036	13348006	13160871	98.6	187135	1.4	21W55940	7043499	6957269	98.78	86230	1.22
			21B11041	7268924	7139042	98.21	129882	1.79	21W55957	12362307	12180944	98.53	181363	1.47
			21B11053	24793115	24332786	98.14	460329	1.86	21W55966	11617052	11407253	98.19	209799	1.81
			21B11099	13407877	13209837	98.52	198040	1.48	21W55976	10628714	10333824	97.23	294890	2.77
			21B11107	7382183	7141398	96.74	240785	3.26	21W55987	17565375	17290507	98.44	274868	1.56
			21B11119	14807546	14583086	98.48	224460	1.52	21W56016	15119811	14933550	98.77	186261	1.23
			21B11128	10313106	9941799	96.4	371307	3.6	21W56025	16078617	15944851	99.17	133766	0.83
		Diet 2 (P-Ca-)	22B11008	11069182	10624826	95.99	444356	4.01	22W55887	20902055	20556144	98.35	345911	1.65
			22B11012	16689241	16476262	98.72	212979	1.28	22W55898	14603775	14392605	98.55	211170	1.45
			22B11020	8651358	8417223	97.29	234135	2.71	22W55932	16138969	15691344	97.23	447625	2.77
			22B11034	21020437	20644406	98.21	376031	1.79	22W55937	11251032	11065695	98.35	185337	1.65
			22B11047	6890997	6709269	97.36	181728	2.64	22W55958	13725298	13465742	98.11	259556	1.89
			22B11051	13652690	13394384	98.11	258306	1.89	22W55969	13575669	13380193	98.56	195476	1.44
			22B11090	6657165	6402914	96.18	254251	3.82	22W55979	12665151	12509398	98.77	155753	1.23
			22B11108	13328412	13076160	98.11	252252	1.89	22W55988	7439948	7293770	98.04	146178	1.96
			22B11112	9531295	9350993	98.11	180302	1.89	22W56011	16182492	16023726	99.02	158766	0.98
			22B11122	14985922	14781303	98.63	204619	1.37	22W56022	12545288	12301395	98.06	243893	1.94
		Diet 3 (P+Ca-)	23B11003	10560360	10396439	98.45	163921	1.55	23W55886	19327517	18761330	97.07	566187	2.93
			23B11014	9909830	9742860	98.32	166970	1.68	23W55897	5995336	5891820	98.27	103516	1.73
			23B11025	7464899	7265056	97.32	199843	2.68	23W55935	5637484	5546144	98.38	91340	1.62
			23B11031	11334548	11067556	97.64	266992	2.36	23W55941	10410514	10216314	98.13	194200	1.87
			23B11045	13918356	13634411	97.96	283945	2.04	23W55956	14855690	14629335	98.48	226355	1.52
			23B11054	15274736	15076334	98.7	198402	1.3	23W55971	12946906	12808426	98.93	138480	1.07
			23B11098	8522562	8353319	98.01	169243	1.99	23W55981	14429369	14226978	98.6	202391	1.4
			23B11103	7983612	7789939	97.57	193673	2.43	23W55986	13929018	13699887	98.36	229131	1.64
			23B11115	12372606	12066463	97.53	306143	2.47	23W56012	5983583	5878668	98.25	104915	1.75
			23B11123	6212949	5995337	96.5	217612	3.5	23W56023	14515715	14347874	98.84	167841	1.16
		Diet 4 (P- Ca+)	24B11004	11385079	10952668	96.2	432411	3.8	24W55888	14792560	14591944	98.64	200616	1.36
			24B11010	21222351	20928814	98.62	293537	1.38	24W55895	12156859	11948914	98.29	207945	1.71
			24B11021	15278116	15053222	98.53	224894	1.47	24W55930	9791995	9491720	96.93	300275	3.07
			24B11033	8482154	8236610	97.11	245544	2.89	24W55942	11974093	11664811	97.42	309282	2.58
			24B11043	15900223	15645511	98.4	254712	1.6	24W55959	10798819	10656282	98.68	142537	1.32
			24B11050	8706697	8572168	98.45	134529	1.55	24W55970	22028586	21720956	98.6	307630	1.4
			24B11092	10345565	10103431	97.66	242134	2.34	24W55973	8260454	8059104	97.56	201350	2.44
			24B11106	6039206	5859212	97.02	179994	2.98	24W55982	14755064	14629984	99.15	125080	0.85
			24B11116	6890997	6709269	97.36	181728	2.64	24W56009	8171469	8070146	98.76	101323	1.24
			24B11127	7503513	7320252	97.56	183261	2.44	24W56019	24702250	24361279	98.62	340971	1.38
		Total	N=40	463921782	454205567	97.748	9716215	2.252	N=40	532225124	523291583	98.3057	8933541	1.69425

## Sheet: Supplementary Table 2
Dietary phosphorus and calcium in feed affects miRNA profiles and their mRNA targets in jejunum of two strains of laying hens
Muhammad Arsalan Iqbal1, Asghar Ali1, Frieder Hadlich1, Michael Oster1, Henry Reyer1, Nares Trakooljul1, Vera Sommerfeld2, Markus Rodehutscord2, Klaus Wimmers1, 3 and Siriluck Ponsuksili1,*
Table S2:
Differential expression analysis (DEA) of miRNA between Lohmann Selected Leghorn (LSL) and Lohmann Brown (LB) in different diet groups
fold changes LB vs. LSL (Red color indicated higher abundance in LB; Gray color indicated lower abundance in LB); nominal p-values; false discovery rates (FDR)< 5% with colour coding
sequence	miRNA_ID	baseMean		log2FoldChange_ Cont*	pvalue_Cont	FDR_Cont		log2FoldChange_LCaP	pvalue_LCaP	FDR_LCaP		log2FoldChange_ LCa	pvalue_LCa	FDR_ LCa		log2FoldChange_ LP	pvalue_ LP	FDR_LP
CCUGACUGAGCUCUGCUUUCUC	gga-miR-7460-3p	475.603		-3.1	1.16712e-81	6.7226e-79		-3.2	6.22286e-83	3.58437e-80		-3.2	1.16494e-83	6.71004e-81		-3.1	1.92891e-74	1.11105e-71
GAUGGCAGAGCCCUCAGACUGAGGC	gga-miR-7460-5p	43.2626		-3.3	1.58027e-50	4.55118e-48		-3.1	1.58964e-45	4.57817e-43		-3.3	5.33616e-45	1.53681e-42		-3	8.25012e-43	2.37603e-40
UGGAAUGUAAAGAAGUAUGUA	gga-miR-1a-3p	2198.06		-1.5	4.99381e-29	7.19109e-27		-1.6	9.0343e-32	1.73459e-29		-1.6	1.87068e-33	3.5917e-31		-1.7	4.11681e-34	7.90427e-32
UGGAAUGUUAAGAAGUAUGUA	gga-miR-1b-3p	1761.68		-1.8	9.371e-21	9.96663e-19		-2	3.71396e-26	4.1572e-24		-1.9	8.65275e-23	9.72207e-21		-2.3	2.02886e-30	1.97772e-28
ACCUUGGCUCUAGACUGCUUACU	gga-miR-212-5p	230.338		-1.08	2.88781e-19	2.37626e-17		-1.2	1.46053e-24	1.20181e-22		-0.93	1.72597e-14	8.28467e-13		-1	9.51633e-16	3.65427e-14
UACCCUGUAGACUCGAAUUUGU	gga-miR-10c-5p	845.815		-1.83	2.11226e-18	1.52083e-16		-1.9	4.7991e-20	3.45535e-18		-1.5	3.2767e-14	1.25825e-12		-2.2	2.0708e-24	1.70397e-22
CCCAGUGUUCAGACUACCUGUUC	gga-miR-199-5p	1647.6		-1.68	5.72507e-16	3.66405e-14		-1.6	4.4733e-16	2.86291e-14		-1.82	1.83242e-18	1.31934e-16		-1.9	3.99926e-20	2.09416e-18
AUUCCUGGAAAUACUGUUCUU	gga-miR-145-3p	861.7		-1.98	8.05582e-16	4.64015e-14		-1.8	2.31955e-13	8.90707e-12		-1.92	5.38133e-15	2.81786e-13		-2.5	1.07958e-22	6.21839e-21
UGAGAUGAAGCACUGUAGCUCG	gga-miR-143-3p	78374.7		-1.85	3.1092e-15	1.42124e-13		-1.8	1.29308e-14	7.44814e-13		-2	4.33722e-18	2.77582e-16		-2.4	7.14575e-24	4.57328e-22
UACAGUAGUCUGCACAUUGG	gga-miR-199-3p	5606.39		-1.66	6.45178e-14	2.65445e-12		-1.6	1.53885e-13	6.33128e-12		-1.5	1.40745e-11	4.50384e-10		-1.95	9.87531e-18	4.37552e-16
UACCCUGUAGAUCCGAAUUUGU	gga-miR-10a-5p	6710.29		-1.88	1.07381e-13	4.12342e-12		-1.8	7.25283e-14	3.21356e-12		-1.6	8.17484e-11	2.35435e-09		-2.3	5.6686e-20	2.72093e-18
UCGUACCGUGAGUAAUAAUGCGC	gga-miR-126-3p	9988.25		-1.82	4.25053e-12	1.44018e-10		-2	2.53633e-14	1.21744e-12		-2	2.61189e-14	1.07461e-12		-1.9	1.46514e-13	4.44168e-12
AUAGCUCUUUGAAUGGUACUGC	gga-miR-458a-3p	37287.1		0.79	9.34672e-12	2.83353e-10		0.68	3.37791e-09	7.48338e-08		0.98	1.81e-17	1.04e-15		0.83	2.32027e-12	6.07489e-11
AAAUUCGUAUCUAGGGGAAUA	gga-miR-10a-3p	124.879		-1.76	8.81661e-11	2.41827e-09		-1.8	4.01403e-11	1.15604e-09		-1.49	5.01176e-08	9.95438e-07		-2.2	2.17822e-14	7.38031e-13
UCCCUGAGACCCUAACUUGUGA	gga-miR-125b-5p	2724.74		-1.04	7.64931e-10	2.00273e-08		-1	2.7e-09	6.22e-08		-0.91	6.29553e-08	1.20874e-06		-1	5.54705e-09	9.98468e-08
ACCGUGGCUUUAGAUUGUUACU	gga-miR-132a-5p	141.572		-1.04	1.73617e-09	4.34798e-08		-1	3.01516e-10	7.551e-09		-0.94	7.64052e-08	1.37529e-06		-0.9	1.65595e-07	2.38457e-06
UUUGUUCGUUCGGCUCGCGUUA	gga-miR-375	32149.6		0.66	2.21994e-09	5.11474e-08		0.67	1.50416e-09	3.60998e-08		0.67	1.01753e-09	2.54825e-08		0.68	1.3977e-09	2.68359e-08
GUCCAGUUUUCCCAGGAAUCCCUU	gga-miR-145-5p	14995.1		-1.89	8.55262e-09	1.7594e-07		-1.6	1.23088e-06	1.44691e-05		-1.4	2.03798e-05	0.000192438		-2.3	1.4944e-12	4.09893e-11
UGGCUCAGUUCAGCAGGAACAG	gga-miR-24-3p	10917.4		-0.93	9.80799e-09	1.94807e-07		-0.89	2.88447e-08	4.88663e-07		-1	1.06736e-10	2.92762e-09		-0.63	0.000142704	0.00105382
CACUCUGGGUGUUUCUCUUGCAG	gga-miR-6582-3p	15.8819		-1.19	1.33692e-08	2.56689e-07		-1.2	2.47745e-08	4.32428e-07		-0.79	0.000130493	0.000874003		-0.86	2.85256e-05	0.000260805
UGCAGUCCAUGGGCAUAUACAC	gga-miR-455-3p	313.674		-1.44	1.45111e-08	2.69626e-07		-1.3	4.15269e-08	6.2946e-07		-1.49	4.28638e-09	9.87581e-08		-1.67	2.34986e-10	5.01303e-09
UAACAGUCUACAGCCAUGGUCG	gga-miR-132a-3p	274.113		-0.94	1.63271e-08	2.84981e-07		-0.73	1.25539e-05	0.000116629		-0.63	0.000148172	0.000969852		-0.83	1.14451e-06	1.34538e-05
CUGUGCGUGUGACAGCGGCUAA	gga-miR-210a-3p	3782.01		0.82	6.33869e-08	1.01419e-06		0.68	7.47165e-06	7.29435e-05		0.63	3.3496e-05	0.000303998		0.56	0.000287787	0.0019878
GGCUUGUUUUCCGUUGCCUGCG	gga-miR-1788-5p	115.96		0.71	1.28072e-07	1.89152e-06		0.78	4.61817e-09	9.3535e-08		0.56	4.13857e-05	0.000366741		0.71	2.41108e-07	3.22973e-06
UAUGUGCCCUUGGACUACAUCG	gga-miR-455-5p	39.8785		-1.12	1.77787e-07	2.56013e-06		-1.5	1.34e-12	4.28e-11		-1	8.58202e-07	1.2675e-05		-1.5	2.5614e-11	6.14737e-10
GGAGGAGGACGCAGCCAUGUGC	gga-miR-12258-3p	19.0837		-1.59	1.8844e-07	2.58431e-06		-1.2	2.25618e-05	0.000196903		-1.4	3.3846e-06	3.79597e-05		-1.4	8.105e-06	8.19032e-05
CAUUAUUACUUUUGGUACGCG	gga-miR-126-5p	653.333		-1.34	2.24565e-07	3.00813e-06		-1.3	1.49622e-07	2.10201e-06		-1.37	1.26006e-07	2.0161e-06		-1.3	2.39542e-07	3.22973e-06
AGUCCAUGGUAUUCAGUUCUCU	gga-miR-146c-3p	646.408		-0.58	2.31909e-07	3.03591e-06		-0.65	8.51885e-09	1.63562e-07		-0.4	0.000351681	0.00222602		-0.56	1.00552e-06	1.22693e-05
AACAUUCAUUGCUGUCGGUGGG	gga-miR-181b-5p	1223.98		-0.54	3.3956e-07	4.25188e-06		-0.49	2.66482e-06	3.00968e-05		-0.33	0.00158146	0.00835707		-0.31	0.00335466	0.0159693
UUGGUCCCCUUCAACCAGCUGU	gga-miR-133a-3p	474.532		-1.27	9.15988e-07	1.12257e-05		-1.3	2.66681e-07	3.57228e-06		-1.39	8.49023e-08	1.47842e-06		-1.7	1.49e-10	3.29e-09
AGUUCUUCAGUGGCAAGCUUUA	gga-miR-22-5p	470.409		0.58	1.8378e-06	2.18872e-05		0.56	4.75656e-06	5.07366e-05		0.41	0.000870236	0.00506319		0.37	0.00271268	0.0133547
CAAAUUCGUCUCUAGGGGAAU	gga-miR-10c-3p	15.7251		-1.47	1.86193e-06	2.18872e-05		-2.2	3.93e-11	1.16e-09		-1.45	9.11796e-06	9.37848e-05		-2	4.11325e-08	6.76923e-07
UUGGUCCCCUUCAACCAGCUGC	gga-miR-133c-3p	73.6064		-1.22	2.40426e-06	2.7697e-05		-1.3	4.51292e-07	5.77653e-06		-1.29	9.28431e-07	1.33694e-05		-1.4	6.14202e-08	9.31002e-07
CCACAGGGUAGAACCACGGAC	gga-miR-140-3p	34869.2		0.57	3.21165e-06	3.39883e-05		0.34	0.00463299	0.0179263		0.56	3.14031e-06	3.70453e-05		0.28	0.0256039	0.0810322
UUUGGCAAUGGUAGAACUCACACUG	gga-miR-182-5p	76.8278		1.09	3.24541e-06	3.39883e-05		0.68	0.00348234	0.0142257		0.91	0.000113171	0.000785575		0.38	0.111682	0.249572
UAACACUGUCUGGUAACGAUGU	gga-miR-200a-3p	128189		0.55	3.37978e-06	3.47635e-05		0.47	5.4595e-05	0.00043676		0.46	8.97593e-05	0.000680281		0.58	1.88379e-06	2.13652e-05
UUCCCUUUGUCAUCCUAUGCCU	gga-miR-204	160.858		-0.62	3.97881e-06	4.02069e-05		-0.67	5.94649e-07	7.44604e-06		-0.65	1.35535e-06	1.9041e-05		-0.5	0.000285933	0.0019878
UCAGUGCAUCACAGAACUUGGU	gga-miR-148b-3p	2783.81		0.4	4.84437e-06	4.65059e-05		0.34	0.000121563	0.000864448		0.47	8.73e-08	1.48e-06		0.41	5.79988e-06	6.18653e-05
GGUGCAGUGCUGCAUCUCUGG	gga-miR-143-5p	46.9758		-1.41	5.7052e-06	5.38721e-05		-1.8	9.14e-09	1.7e-07		-1.74	1.02e-07	1.67e-06		-2.3	1.15e-11	2.87e-10
UAUGGCACUGGUAGAAUUCACUG	gga-miR-183	47.5577		1.13	6.16111e-06	5.72387e-05		0.67	0.0069027	0.0251643		0.88	0.000465442	0.00282205		0.37	0.145625	0.305018
UUAAUGCUAAUCGUGAUAGGGG	gga-miR-155	964.402		-0.81	9.92013e-06	8.69075e-05		-0.68	0.000189683	0.00122761		-0.58	0.00157747	0.00835707		-0.66	0.000395453	0.00255934
AACAUUCAACGCUGUCGGUGAGU	gga-miR-181a-5p	4153.99		-0.46	1.08393e-05	9.31855e-05		-0.57	3.34e-08	5.35e-07		-0.5	1.46081e-06	2.00339e-05		-0.42	6.91647e-05	0.000569127
UGUGCAAAUCCAUGCAAAACUGA	gga-miR-19b-3p	1642.89		0.48	1.23903e-05	0.000103432		0.35	0.00128255	0.00612104		0.26	0.0158618	0.0581935		0.31	0.00485179	0.022005
UAAAGUGCUUAUAGUGCAGGUAG	gga-miR-20a-5p	7662.32		0.66	3.85835e-05	0.000308668		0.65	4.63188e-05	0.000386662		0.96	2.01e-09	4.81e-08		0.59	0.000334739	0.0022162
UCCAGCAUCAGUGAUUUUGUUGA	gga-miR-338-3p	41.2682		-0.86	6.20734e-05	0.000475155		-0.83	0.000117567	0.000846485		-0.78	0.000363052	0.00227302		-0.68	0.00184365	0.00965401
AGCUACAUCUGAUUACUGGGUCAC	gga-miR-222b-3p	401.407		-0.8	6.78626e-05	0.00050114		-0.77	0.000123746	0.000866956		-0.35	0.0793674	0.190482		-0.62	0.00260246	0.0129226
UUGGUCCCCUUCAACCAGCUA	gga-miR-133b	12.337		-1.2	0.000100135	0.000720971		-1.7	3.32e-08	5.35e-07		-1.28	5.17347e-05	0.000431872		-1.68	1.02244e-06	1.22693e-05
ACAGCAGGCACAGACAGGCAG	gga-miR-214	83.9036		-1.35	0.000126968	0.000891875		-1.6	5.66345e-06	5.82526e-05		-1.62	5.54982e-06	5.81218e-05		-2.1	6.47e-09	1.1e-07
UAGCUUAUCAGACUGAUGUUGA	gga-miR-21-5p	1.621e+06		0.45	0.000172083	0.00116611		0.31	0.00867232	0.0300919		0.3	0.012406	0.0476775		0.28	0.0232688	0.0761525
UUCAUCCUCCUCAUCUUCGUCCUUGC	gga-miR-12243-5p	4.4108		-1.55	0.000178233	0.00119375		-0.86	0.0329054	0.0902549		-1.14	0.00800287	0.0338945		-1.3	0.00677502	0.0291225
UAAUACUGCCUGGUAAUGAUGAU	gga-miR-200b-3p	245126		0.5	0.00019643	0.0013005		0.55	5.21626e-05	0.000423179		0.59	1.19973e-05	0.000121236		0.66	1.89171e-06	2.13652e-05
UGUGCAAAUCUAUGCAAAACUGA	gga-miR-19a-3p	756.883		0.46	0.000287649	0.00186164		0.34	0.00606192	0.0225269		0.27	0.0321282	0.10168		0.43	0.000986998	0.00562882
UAGCAGCACGUAAAUAUUGGUG	gga-miR-16-5p	9961.09		-0.62	0.000339545	0.00210299		-0.62	0.000327412	0.00200627		-0.83	1.82e-06	2.28e-05		-0.55	0.00197395	0.0100619
UGGCAUCCAGAACAGCGGUAC	gga-miR-1663-3p	70.8856		0.53	0.000436453	0.00259172		0.18	0.206271	0.338496		0.3	0.0480356	0.136298		0.29	0.0533149	0.142834
UGCUCAGUAGUCAGUGUAGGAUCUGU	gga-miR-222b-5p	18.019		-0.88	0.00045609	0.00268069		-0.84	0.000777928	0.00422723		-0.3	0.231952	0.408576		-0.69	0.00799161	0.0328797
UUGCAGCCUGGCCGUAUCUCAG	gga-miR-6669-3p	6.56711		-1.12	0.000484001	0.00281601		-1.2	0.00010346	0.000764016		-1.02	0.00161634	0.00838751		-1.16	0.000955815	0.0055055
UGUAAACAUCCCCGACUGGAAG	gga-miR-30d	116377		0.26	0.000538593	0.00304147		0.21	0.00370469	0.0149224		0.29	6.31524e-05	0.000517164		0.29	0.000139661	0.0010503
UGUAAACAUCCUACACUCAGCU	gga-miR-30b-5p	4836.1		0.36	0.000709475	0.0039294		0.13	0.211643	0.34172		0.18	0.0853066	0.200558		0.14	0.175017	0.34445
UACAGUGAUCACGUUACGAUGG	gga-miR-1329-5p	298.984		-0.4	0.000800716	0.0043925		-0.47	0.000112763	0.000822172		-0.52	1.94354e-05	0.000189742		-0.22	0.0772792	0.187029
UGUCUUACCAGGCAAAGUUAGA	gga-miR-429-5p	67.2927		0.42	0.000981749	0.00523599		0.57	5.8e-06	5.86e-05		0.45	0.000528068	0.00313575		0.68	1.71e-07	2.4e-06
UAAGGUGCAUCUAGUGCAGAUA	gga-miR-18a-5p	659.696		0.41	0.0015683	0.00785513		0.36	0.00573006	0.0217139		0.4	0.00208338	0.0102567		0.43	0.00131764	0.00722819
CAAAGUGCUUACAGUGCAGGUAGU	gga-miR-17-5p	4845.25		0.38	0.00170911	0.00841407		0.41	0.000824717	0.00433567		0.47	0.000108406	0.000785575		0.42	0.000820737	0.00482392
GUUCGGUGAUGAAACCAUGGA	gga-miR-3538	10.8863		1.25	0.00199967	0.00976109		0.86	0.0372868	0.097182		1.2	0.00605777	0.0270487		1.7	2.81623e-05	0.000260805
UGCACUUGAAUGGAGUUCUGGG	gga-miR-1747-5p	4.68029		1.28	0.00259521	0.0125436		0.97	0.0239243	0.0689019		0.42	0.364411	0.559736		0.29	0.515817	0.683607
UUUGGGUGCCAGCCCCGUUGCG	gga-miR-12277-3p	22.3822		0.55	0.00261324	0.0125436		0.24	0.180953	0.30837		0.13	0.495908	0.667486		0.36	0.0481187	0.132614
UGUCAGUUUGUCAAAUACCCC	gga-miR-223	3669.56		-0.57	0.00267979	0.0127567		-0.86	6.91e-06	6.86e-05		-0.61	0.00123956	0.00693189		-0.58	0.0029443	0.0143722
GCAUCUCUGGACGCGCUCGUUC	gga-miR-1560-3p	10.9847		-0.82	0.00302394	0.0141609		-0.68	0.0126281	0.0418034		-0.53	0.0618171	0.158252		-0.8	0.00516032	0.0230414
CUAUACAAUCUAUUGCCUUCCC	gga-let-7f-3p	19.7933		0.72	0.00304855	0.014161		0.43	0.0762864	0.168356		0.56	0.0227439	0.0770615		0.21	0.397249	0.592036
AGUACCAUUCAAAGAGCUAUGA	gga-miR-458b-5p	3.61663		1.39	0.00339	0.0154972		0.62	0.221284	0.351128		2	2.89e-05	0.000268495		1.6	0.000424641	0.0027177
CUUUUUGCGGUCUGGGCUUGC	gga-miR-129-5p	24.379		-0.52	0.00366907	0.0166408		-0.32	0.0819158	0.176717		-0.32	0.0974558	0.220135		-0.54	0.00641641	0.0279237
AGCAGCAUUGUACAGGGCUAUCA	gga-miR-107-3p	1635.55		0.29	0.00483622	0.0212646		0.35	0.000675544	0.00381484		0.26	0.0105253	0.0426941		0.32	0.00189285	0.00982234
ACUGCAGUAUAAGCACUUCUGG	gga-miR-106-3p	56.6658		0.33	0.00509173	0.0220514		0.05	0.655968	0.779047		0.35	0.00544761	0.0247073		0.2	0.102233	0.233676
UGUAAACAUCCUACACUCUCAGCU	gga-miR-30c-5p	60291.7		0.3	0.00528935	0.0225679		0.22	0.0415218	0.104974		0.32	0.00322455	0.0156079		0.25	0.0252359	0.080755
CCUGCAUUGUACACACUGUGUG	gga-miR-460a-5p	63.8895		-0.76	0.00556309	0.0235613		-1	0.000283237	0.00177331		-1.1	8.53057e-05	0.000655148		-0.67	0.0189799	0.0646889
UGUAACAGCAACUCCAUGUGGA	gga-miR-194	1.85857e+06		0.44	0.00566711	0.023654		0.24	0.128197	0.246945		0.24	0.117267	0.245666		0.42	0.00997954	0.0385786
UAAUACUGUCUGGUAAUGCCGU	gga-miR-429-3p	57749.3		0.25	0.00594978	0.0246121		0.13	0.134196	0.255104		0.2	0.0259141	0.0857845		0.16	0.0737097	0.179243
UGUAAACAUCCUUGACUGG	gga-miR-30e-5p	121930		0.37	0.00614017	0.0250832		0.28	0.0369452	0.0969764		0.25	0.0588233	0.15401		0.34	0.0147471	0.0537617
UAGGUAGUUUCAUGUUGUUGG	gga-miR-196-5p	7.53453		-1.53	0.00660226	0.026781		0.44	0.413779	0.564778		-1	0.0907594	0.20937		-1.3	0.0168494	0.0591785
UCUCAGCUACAUCGGUGUAAAUC	gga-miR-1467-5p	6.63683		-0.93	0.00683614	0.0275358		-0.53	0.0994174	0.203065		0.32	0.353019	0.552552		0.23	0.462147	0.640333
CCUGUCAUUUCUAUAGGCCAAUA	gga-miR-215-3p	1561.23		0.33	0.00741251	0.0292439		0.39	0.00151608	0.00693065		0.32	0.00919372	0.0380977		0.49	0.000102018	0.000804964
UGAGAACUGAAUUCCAUAGGCG	gga-miR-146b-5p	10081		0.56	0.00812581	0.0316248		0.41	0.053964	0.12739		0.41	0.0521399	0.144127		0.62	0.00470109	0.0214907
AGCAGCAUUGUACAGGGCUAUGA	gga-miR-103-3p	40095.1		0.29	0.00839124	0.0324386		0.38	0.00073605	0.00407659		0.4	0.000387268	0.00239856		0.48	3.21e-05	0.000288558
UCGGUUAUCAUGGUACCGGUGCU	gga-miR-101-1-5p	9.17844		0.67	0.00853339	0.0327682		0.33	0.205543	0.338265		0.63	0.0233211	0.0785552		0.08	0.748088	0.870503
CGUAACUCGCUGCUGUGAGAGGC	gga-miR-1451-3p	99.5858		0.33	0.00892677	0.0340518		0.27	0.0370396	0.0969764		0.32	0.014695	0.0542584		0.37	0.00436541	0.020278
AGCGCCAUUUUCAGAGCUAUA	gga-miR-458a-5p	15.9414		0.53	0.00976692	0.0365308		0.73	0.000346086	0.00207652		0.88	3.38e-05	0.000303998		0.73	0.000441623	0.00279533
UGAGGUAGUAGGUUGUAUGGUU	gga-let-7c-5p	541.196		-0.43	0.0124114	0.0447599		-0.06	0.69014	0.807969		-0.11	0.493699	0.667486		-0.19	0.267012	0.459101
CCUCGUAGCUUGAUCACGAUAU	gga-miR-1329-3p	4.39494		-0.93	0.0125671	0.0449604		-0.73	0.0406025	0.103483		-0.85	0.0263056	0.0862538		0.12	0.697971	0.836535
UGAUAUGUUUGAUAUUAGGUUG	gga-miR-190b-5p	8.83013		0.88	0.0138148	0.0485201		0.71	0.0358255	0.0951762		0.78	0.0356595	0.110382		0.54	0.133719	0.290649
AUGACCUAUGAAUUGACAGAC	gga-miR-215-5p	3.80751e+06		0.39	0.014256	0.0491705		0.22	0.159266	0.285324		0.22	0.164975	0.317048		0.31	0.0554141	0.145747
UUAGAGAGACACUCAUAGAG	gga-miR-6582-5p	7.66962		-0.73	0.0147332	0.0499195		-1.15	0.000135751	0.000919914		-0.7	0.0163948	0.0593924		-0.74	0.016435	0.0580769
GUACAAUGAUGAGACUUUGGCUCC	gga-miR-1454	735.796		0.76	0.0149279	0.0502833		0.47	0.128617	0.246945		0.5	0.105971	0.232088		1.16	0.000285717	0.0019878
ACACAUUUCAGUGCUUCCCUGA	gga-miR-12214-3p	12.6917		-1.15	0.0154243	0.051355		-0.93	0.0435632	0.109097		-0.08	0.863152	0.936488		-0.91	0.061728	0.157414
CAAAGUGCUCAUAGUGCAGGUAG	gga-miR-20b-5p	2915.1		0.36	0.0164702	0.0545222		0.48	0.0014449	0.00676638		0.69	4.89e-06	5.22e-05		0.42	0.00630307	0.0279237
UGAGGUAGUAGAUUGAAUAGUU	gga-let-7k-5p	43086		0.49	0.0170164	0.05569		-0.48	0.0191833	0.0590887		0.03	0.882031	0.947854		-0.01	0.957974	0.980095
GAGGAGCGGGAGGAGCGGGA	gga-miR-6606-5p	20.6289		0.79	0.0173116	0.0559443		0.86	0.00845235	0.0297879		0.58	0.0838017	0.199462		0.33	0.33591	0.535967
UUGGGGACACCAUCAGAACAGCCA	gga-miR-6615-5p	7.81951		-0.73	0.0174826	0.0559443		-1.02	0.00111516	0.00544351		-0.88	0.0046284	0.0211584		-1.4	3.6e-05	0.000319332
CCUAUUCUUGGUUACUUGCACUG	gga-miR-26a-3p	62.9185		-0.24	0.0184362	0.0583476		-0.21	0.0335666	0.0911997		-0.16	0.11832	0.246576		-0.44	4.37e-05	0.000375722
ACCAGGUUGCCUAAGGAGGGG	gga-miR-6651-5p	41.7431		0.88	0.018985	0.0594313		1.38	0.000216653	0.00138658		0.82	0.0285483	0.0913546		1.13	0.00332311	0.0159509
AGCCACUGACUAACGCACAUUG	gga-miR-210a-5p	8790.62		0.36	0.0195164	0.0607647		0.23	0.139319	0.263108		0.09	0.55981	0.713761		0.33	0.0353707	0.105018
AUGAAGUGUGAUGUGGAUAU	gga-miR-3533	50.0701		1.17	0.0196626	0.0608907		1.05	0.03677	0.0969764		0.41	0.410668	0.601894		0.79	0.121083	0.267217
AACAGUAAGAGUUGAUGUGCGG	gga-miR-2184a-5p	182.183		-0.53	0.0199408	0.0612269		-0.52	0.0232718	0.0683905		-0.25	0.259073	0.443819		-0.77	0.000928068	0.00539967
AGGACUGUCUAACCUGAGAAUG	gga-miR-1388a-5p	11635.1		0.36	0.0202412	0.0616875		0.07	0.632429	0.761978		0.28	0.0718076	0.179053		0.32	0.0438353	0.123539
CUAGCAGCAAAAAGAACUUCAGA	gga-miR-1551-5p	17.7698		-1.5	0.0211787	0.0635361		-0.98	0.152328	0.28084		-3.1	1.68e-05	0.0001664		-1.14	0.106478	0.242417
UGGGAGAGGAUUGUUUACGCC	gga-miR-30c-1-3p	2010.9		0.17	0.0244821	0.0708627		0.04	0.532834	0.674532		0.15	0.0498389	0.140722		0.097	0.220484	0.404455
CACAGCGCAUACAAUGUGGAUU	gga-miR-460a-3p	14.7034		-0.68	0.0287012	0.0814379		-1.06	0.000880492	0.00452825		-1.2	0.000392398	0.00240448		-0.46	0.156557	0.319776
AGCUGGUGUUGUGAAUC	gga-miR-138-5p	4.64649		0.73	0.030188	0.0835975		-0.02	0.945792	0.976302		0.44	0.199166	0.368873		0.5	0.146746	0.306253
UGAGGUAGUAGUUUGUACAGU	gga-let-7g-5p	76181.5		0.17	0.0309036	0.0851696		0.07	0.341592	0.487022		0.12	0.117289	0.245666		0.14	0.0827803	0.195416
UUCACCACCGGCAGAACUCGG	gga-miR-726-3p	44.7051		-0.56	0.033893	0.0925231		-0.61	0.0217896	0.0652184		-1.04	0.000114563	0.000785575		-0.87	0.00162364	0.00857998
ACAGUAAUGGUAUGAACUCAGA	gga-miR-1685-3p	1.74831		1.06	0.0378177	0.10179		-0.64	0.255886	0.393616		0.61	0.280469	0.472646		-0.72	0.238228	0.426147
UGAGAACUGAAUUCCAUGGACUG	gga-miR-146c-5p	30562.9		-0.29	0.0403425	0.107144		-0.45	0.0014934	0.00688159		-0.14	0.30883	0.500306		-0.37	0.00995737	0.0385786
ACUUCAACAGGAGCAAGACUGA	gga-miR-1744-3p	7.0165		1.3	0.0427702	0.112287		0.9	0.167574	0.295176		2.11	0.00171056	0.00879714		1.46	0.0270166	0.0841166
UUUCAGUCGGAUGUUUACAGC	gga-miR-30e-3p	5230.59		0.29	0.0428875	0.112287		0.39	0.00812556	0.0288909		0.46	0.00155067	0.00834755		0.21	0.159653	0.322332
AGUGGUUUUACCCUAUGGUAG	gga-miR-140-5p	5083.36		0.39	0.0437106	0.112903		0.14	0.464584	0.618015		0.02	0.910021	0.965439		0.25	0.204391	0.385464
AACCCGUAGAUCCGAUCUUGUG	gga-miR-99a-5p	539.836		-0.29	0.0455256	0.116906		-0.39	0.00859669	0.0300103		-0.11	0.449504	0.63772		-0.13	0.363096	0.561758
GUGCAUUGUAGUUGCAUUGCAU	gga-miR-33-2-5p	73.3318		0.56	0.0474243	0.120463		0.37	0.186191	0.31543		0.15	0.588747	0.73763		0.37	0.200971	0.385464
GUGCAUUGUAGUUGCAUUGC	gga-miR-33-5p	73.315		0.56	0.0475918	0.120463		0.37	0.187108	0.316053		0.15	0.58908	0.73763		0.37	0.201095	0.385464
CAGUGCAAUAUUAAAAGGGCAU	gga-miR-130a-3p	20.4139		-0.43	0.0491223	0.122478		-0.46	0.0334937	0.0911997		-0.34	0.136475	0.274405		-0.19	0.36862	0.565166
UCUUCUCUCUGUCUUUCUCAG	gga-miR-12283-3p	5.87102		0.67	0.0495288	0.122478		0.16	0.633917	0.761978		0.6	0.0983494	0.220425		0.76	0.0330533	0.0986461
UAGCACCAUUUGAAAUCAGUGUU	gga-miR-29b-3p	317.566		-0.39	0.0497391	0.122478		-0.48	0.015171	0.0478845		-0.81	5.09e-05	0.000430967		-0.41	0.0435638	0.123539
UCGCACAGGAGCAAGUUACCGC	gga-miR-1451-5p	1566.48		0.15	0.0499692	0.122478		0.25	0.00109007	0.00536648		0.13	0.0752668	0.186067		0.17	0.0284178	0.0875328
CAACAACAGUCGGUAGGCUGUC	gga-miR-21-3p	257.904		0.58	0.0519958	0.126369		0.34	0.258558	0.395038		0	0.985467	0.996417		0.31	0.313742	0.513931
UGGCAGUGUCUUAGCUGGUUGUU	gga-miR-34a-5p	2603.51		0.36	0.0525905	0.127278		0.14	0.456425	0.608567		0.01	0.918869	0.970643		0.35	0.0688969	0.171244
AACAAUAUCCUGGUGCUGAGU	gga-miR-338-5p	18.9357		-0.49	0.0544288	0.131176		-0.37	0.149943	0.277708		0.019	0.940735	0.983418		-0.4	0.142317	0.301377
AGUGACAUCAUAUGUACGGCUGC	gga-miR-489-3p	4.36885		0.78	0.0551378	0.132331		-0.63	0.105377	0.212616		1.12	0.00815524	0.0342877		0.78	0.0414633	0.120014
ACAAGUCAGGCUCUUGGGACCU	gga-miR-125b-3p	15.9787		-0.61	0.0578703	0.138312		-1.1	0.000707708	0.00395767		-0.65	0.0540023	0.146034		-0.11	0.729789	0.854437
AACCUGGCAUACAAUGUAGAUUUCUGU	gga-miR-221-5p	423.436		-0.3	0.061037	0.145278		-0.06	0.686209	0.806238		0.21	0.191182	0.357606		-0.01	0.951733	0.980095
UAUUGCUUAAGAAUACGCGUAG	gga-miR-137-3p	3.33087		-0.8	0.0636063	0.149805		-1.21	0.00463718	0.0179263		-0.02	0.954754	0.99088		-0.43	0.291328	0.493544
CUGAUUUCUUUUGGUGUUCAGA	gga-miR-29a-5p	53.0532		0.23	0.063719	0.149805		0.21	0.0802815	0.173843		0.29	0.0216231	0.0741363		0.27	0.0285722	0.0875403
UUGAGAUAAGACAGAGGAUAUU	gga-miR-1452	2.05965		0.99	0.0683952	0.158771		0.31	0.542906	0.679812		0.45	0.359935	0.557319		1.1	0.0258711	0.0814305
UUCGAUGCUUGUAUGCUACUCC	gga-miR-1559-5p	305.298		-0.22	0.0685789	0.158771		-0.32	0.00912666	0.0312914		-0.21	0.0914948	0.209964		-0.25	0.0418104	0.120414
AGAAGAGCAUUUAAAUGUGUGC	gga-miR-12214-5p	5.01195		-0.77	0.0686354	0.158771		-0.73	0.0790315	0.172122		-1	0.0263553	0.0862538		-0.77	0.0838484	0.197129
UAACAGUCUACAGUCAUGGCU	gga-miR-212-3p	23.0162		-1.07	3.35e-05	0.000272139		-1.36	1.04e-07	1.49e-06		-1.2	3.43e-06	3.8e-05		-1.1	7.35e-06	7.7e-05
UCAGCACCCCUCCGUCCCCGCAGU	gga-miR-12216-3p	6.67805		-0.09	0.818963	0.886349		1.35	0.000744794	0.00408573		0.43	0.301353	0.495941		0.57	0.175215	0.34445
CCCAUAAAGUAGAAAGCACUAC	gga-miR-142-5p	12665.9		-0.22	0.225188	0.381494		-0.6	0.00091747	0.00463564		-0.53	0.00349831	0.0166531		-0.39	0.0329559	0.0986461
CCAGUAUUAACUGUGCUGCUGAA	gga-miR-16-1-3p	8.15509		-0.13	0.651997	0.786376		-1.01	0.00130192	0.00614679		0.17	0.585799	0.736725		-0.24	0.452333	0.635473
AUCUCAGGUUCGUCAGCCCAUG	gga-miR-1388a-3p	15263.7		0.24	0.103145	0.218424		0.47	0.00158437	0.00718579		0.42	0.00419392	0.0194814		0.41	0.00694274	0.0296224
CUGUUACUGUUCUUCUGAUGG	gga-miR-2131-3p	68.8926		-0.24	0.134404	0.267878		-0.52	0.00159943	0.00719742		-0.39	0.0179381	0.0630019		-0.32	0.0530812	0.142834
UGGACGGAGAACUGAUAAGGGU	gga-miR-184-3p	97.4974		0.31	0.106999	0.225757		-0.56	0.00409035	0.0163292		0.15	0.430449	0.619846		0.12	0.541774	0.706022
AGGUUGGGAUCAGUUGCAAUGCU	gga-miR-92-5p	39.1096		0.04	0.865048	0.912116		0.65	0.00621177	0.0229358		0.46	0.0569725	0.149845		0.2	0.395166	0.592036
UACCCUGUAGAACCGAAUUUGU	gga-miR-10b-5p	21.304		-0.44	0.136826	0.270365		-0.82	0.00776595	0.0281333		-0.49	0.114744	0.245666		-1.19	0.000293338	0.0019878
AUAAAGCUAGAUAACCGAAAGUA	gga-miR-9-4-3p	190.662		-0.06	0.627435	0.772228		-0.35	0.00795247	0.0284511		-0.12	0.36368	0.559736		-0.13	0.335371	0.535967
UAGCAGCACAUAAUGGUUUGU	gga-miR-15a	1090.89		-0.42	0.0728326	0.166475		-0.61	0.00931414	0.0317452		-0.91	0.000112551	0.000785575		-0.56	0.0207299	0.0694212
AAAAGUGCUUACAGUGCAGGUA	gga-miR-106-5p	2431.29		0.18	0.146667	0.278037		0.32	0.0108241	0.0362481		0.39	0.00182938	0.00924316		0.34	0.00840152	0.0338932
AAUUUAGUGUGUGCGAUACU	gga-miR-32-3p	306.458		0.058	0.528083	0.694465		-0.22	0.013694	0.0445634		-0.16	0.0862274	0.201081		-0.21	0.0219194	0.0725608
UGAUAUGUUUGAUAUAUUAGGU	gga-miR-190a-5p	48.9007		-0.26	0.129538	0.260888		-0.4	0.018893	0.0588237		-0.37	0.0393071	0.11731		-0.41	0.0222843	0.0733473
GAAAGGACGGAGGCGGCCCGCGC	gga-miR-1456-5p	48.8171		0.2	0.37356	0.563274		0.52	0.0197678	0.0602448		0.33	0.149314	0.292534		0.37	0.10765	0.244119
CCAAUAUUAUUGUGCUGCUUAA	gga-miR-16-2-3p	136.846		0.05	0.641774	0.781549		0.27	0.0218527	0.0652184		0.08	0.473514	0.65094		0.1	0.377264	0.573362
UCAUUUUUGUGAUGUUGCAGCU	gga-miR-153-5p	9.62884		0.45	0.0823334	0.18525		0.56	0.0236374	0.0688936		0.65	0.0125627	0.0479212		0.2	0.417651	0.610576
GCUCCACCCUCGGCUGCUUUGA	gga-miR-6550-3p	3.38989		0.3	0.487966	0.669211		1.03	0.0236822	0.0688936		0.48	0.30102	0.495941		-0.21	0.642754	0.796186
ACUGCAGUGAAGGCACUUGU	gga-miR-17-3p	34.7208		0.1	0.498117	0.675095		0.33	0.0275141	0.0780694		0.15	0.332621	0.526345		0.35	0.0205213	0.0691242
GUGCCUACUGAGCUGAUAUCAGU	gga-miR-24-5p	5.53513		-0.34	0.311889	0.492498		-0.73	0.0287989	0.0805252		-0.58	0.12652	0.258941		-1.18	0.00144535	0.00770853
AAGCCCUUACCCCAAAAAGCAU	gga-miR-129-1-3p	3.42054		-0.03	0.92381	0.940132		-0.85	0.03417	0.0924035		-0.36	0.389739	0.584609		-0.68	0.101671	0.233317
AUCCCUUACUCACAUGAGUAGUC	gga-miR-1729-5p	24.933		-0.48	0.14474	0.278037		-0.67	0.0415522	0.104974		-0.85	0.010944	0.0437761		-0.24	0.471786	0.645885
UGCACGGCUGCAGCCUCCUCACC	gga-miR-12258-5p	17.971		-0.26	0.22009	0.376177		-0.43	0.0463739	0.113665		-0.05	0.789284	0.884752		-0.15	0.508788	0.680761
UCGUGUCUUGUGUUGCAGCC	gga-miR-187-3p	37.8757		-0.16	0.40236	0.589822		-0.39	0.0481448	0.11701		-0.15	0.44158	0.631141		-0.3	0.140277	0.298154
GGAAUUCCGCCCGUUCUGAGCUC	gga-miR-726-5p	12.2212		-0.25	0.281705	0.458368		-0.23	0.293996	0.435326		-1.26	1.69e-06	2.27e-05		-0.59	0.0152191	0.0551334
AAACCGUUACCAUUACUGAGUUU	gga-miR-451	1007.82		-0.25	0.436182	0.61882		-0.56	0.0846996	0.178055		-1.3	4.99e-05	0.000428619		0.17	0.611126	0.778481
CAUCUUACUAGACAGUGCUGGA	gga-miR-200a-5p	3003.4		0.27	0.00113075	0.00592103		0.12	0.144531	0.269417		0.28	0.000969845	0.0055863		0.23	0.00750729	0.0313348
GGAUAUCAUCAUAUACUGUAAG	gga-miR-144-5p	19.89		-0.06	0.849633	0.906275		-0.49	0.152609	0.28084		-1.12	0.00180547	0.0092031		0.45	0.193888	0.377295
UAGUGCAAUAUUGCUUAUAGGGU	gga-miR-454-3p	205.657		0.08	0.578216	0.738252		0.29	0.0550562	0.127872		0.44	0.00377988	0.017846		0.2	0.183476	0.358245
AAUGACACGAUCACUCCCGCUGA	gga-miR-425-5p	33640.8		0.1	0.459593	0.644101		0.17	0.231164	0.3638		0.39	0.00642031	0.0282297		0.17	0.231335	0.417708
CUAUACAAUCUACUGUCUUUCC	gga-let-7a-3p	265.642		0.26	0.111922	0.234426		0.18	0.279418	0.420221		0.45	0.00688251	0.0300328		0.28	0.100727	0.233317
AGUGUGAAAUCUGCCUGAAAGUC	gga-miR-1769-3p	4.01641		0.59	0.207348	0.361917		0.073	0.873516	0.926602		1.3	0.00711672	0.0305149		0.79	0.101204	0.233317
UAUUGCACUUGUCCCGGCCUG	gga-miR-92-3p	13469.7		0.13	0.339961	0.52781		0.21	0.11747	0.230145		0.36	0.008563	0.0357412		0.26	0.0568805	0.14825
AGCUACAUUGUCUGCUGGGUUUC	gga-miR-221-3p	13487.4		0.14	0.379222	0.570319		0.11	0.489678	0.644777		0.4	0.0114461	0.0454688		0.13	0.407694	0.600592
GUGGAUCACGAUGCAAUUUUGA	gga-miR-363-5p	17.5969		-0.32	0.107622	0.226241		0	0.973903	0.985803		-0.52	0.0177293	0.0626508		0.27	0.178528	0.349769
UAAUGCCCCUAAAAAUCCUUAU	gga-miR-365-3p	68.1543		-0.17	0.317431	0.49807		-0.22	0.194336	0.326349		-0.41	0.0210446	0.0725849		-0.17	0.328241	0.529599
UAUUUCACUACACCAGGGUU	gga-miR-138-2-3p	49.4717		0.22	0.153595	0.288178		0.21	0.154917	0.284178		0.36	0.0222256	0.0757513		0.23	0.147943	0.307637
AACUGGCCCACAAAGUCCCGCUUU	gga-miR-193b-3p	8.09101		0.18	0.59586	0.749679		-0.6	0.079023	0.172122		-0.9	0.0244075	0.0812643		0.13	0.690041	0.835004
CAGUGCAAUGUUAAAAGGGCAU	gga-miR-130c-3p	245.191		-0.19	0.14672	0.278037		-0.26	0.0563259	0.129258		-0.3	0.027209	0.0880472		-0.41	0.00339303	0.0160196
UAUUGCACAUUACUAAGUUGC	gga-miR-32-5p	253.938		-0.16	0.57978	0.738252		-0.28	0.333714	0.47935		-0.64	0.0276031	0.0888235		-0.36	0.227799	0.41326
ACCACCUCCCCUGCAAACGUCCAGU	gga-miR-1306-5p	10.1587		0.38	0.254657	0.419809		0.46	0.166212	0.293676		0.74	0.0345261	0.107857		0.03	0.914624	0.975296
AGUUACAUGUAUGCAUCGAGCA	gga-miR-1559-3p	3.62243		-0.67	0.0693441	0.159769		-0.01	0.977246	0.985803		-0.92	0.0363331	0.110382		-0.38	0.302798	0.50701
AAGGUCCAACCUCACAUGUCCU	gga-miR-2188-5p	53.2642		0.34	0.298007	0.478139		0.13	0.683932	0.806238		-0.68	0.0384991	0.116102		0.58	0.0780106	0.188009
ACCCAUGGGGCUCAGUUCUUCAG	gga-miR-146a-3p	817.113		-0.35	0.128889	0.260492		0.08	0.728849	0.827192		-0.48	0.0405616	0.119813		-0.54	0.0250025	0.080455
UCAGCUGGUCUUGGGUAAAUGC	gga-miR-1655-5p	4.63639		0.37	0.385276	0.577914		0.08	0.846368	0.906149		0.98	0.0457997	0.132566		-0.02	0.96155	0.982009
CUCAUGCCCUCUCUGUGCCAG	gga-miR-12218-3p	3.16259		-0.22	0.644507	0.781549		0.15	0.729537	0.827192		0.92	0.0469287	0.134482		-0.24	0.625321	0.781313
CUGCAUACGAGUAGACCCUUUC	gga-miR-3536	20.0383		0.13	0.765561	0.861256		0.45	0.297207	0.438952		0.57	0.207321	0.379101		1.3	0.00235848	0.0119165
CUGUACAGGCCACUGCCUUGCC	gga-let-7g-3p	3.31463		0.39	0.358553	0.55221		0.4	0.355449	0.501811		0.28	0.530605	0.69461		1.1	0.0063784	0.0279237
CGCCUCUUGAUCUACUGUUCAGU	gga-miR-12293-5p	2.17978		0.62	0.222076	0.378448		-0.4	0.434204	0.58435		0.46	0.378215	0.571789		1.3	0.00716131	0.0302546
CAUGUAUGAUACUGCACACAACG	gga-miR-6516-3p	27.6335		0.24	0.554998	0.719998		0.21	0.600181	0.738836		0.62	0.137931	0.274906		1.1	0.00719597	0.0302546
UGUAUUGGAACACUACAGCUC	gga-miR-1805-3p	3.67531		0.63	0.0878498	0.195373		0.23	0.548209	0.684964		0.76	0.0536677	0.145814		1	0.0101823	0.0390999
GUGCGUGAUGAUGGAAAAUU	gga-miR-1434	144.423		0.57	0.0839395	0.188129		0.33	0.305376	0.448716		0.3	0.361196	0.557771		0.85	0.0118398	0.0445733
CAGCCAUUCUGCGAUUCUGUGA	gga-miR-3525	1536.37		-0.2	0.245358	0.410574		-0.23	0.183272	0.3114		-0.11	0.524758	0.688521		-0.38	0.0362414	0.105965
GAGGUUCUGUCCUACACUCCGGCU	gga-miR-148b-5p	23.2302		0.07	0.653796	0.786376		-0.01	0.928656	0.960334		0.12	0.477594	0.653417		0.35	0.0439679	0.123539
CAGUGCAAUAGUAUUGUCAAAGCAU	gga-miR-301b-3p	151.964		0.23	0.255092	0.419809		0.38	0.0578613	0.132254		0.21	0.287458	0.47993		0.41	0.0485085	0.133052

## Sheet: Supplementary Table 3
Dietary phosphorus and calcium in feed affects miRNA profiles and their mRNA targets in jejunum of two strains of laying hens
Muhammad Arsalan Iqbal1, Asghar Ali1, Frieder Hadlich1, Michael Oster1, Henry Reyer1, Nares Trakooljul1, Vera Sommerfeld2, Markus Rodehutscord2, Klaus Wimmers1, 3 and Siriluck Ponsuksili1,*
Table S3
Differentially expressed known miRNA between Diet Groups (P < 0.05, Coloured mark) in LSL
				LSL Strain *	LSL Strain	LSL Strain	LSL Strain	LSL Strain	LSL Strain	LSL Strain	LSL Strain	LSL Strain	LSL Strain	LSL Strain	LSL Strain
miRNA_ID	sequence	baseMean		log2FoldChange_Cont vs LCaP	pvalue_Cont vs LCaP	log2FoldChange_ Cont vs LCa	pvalue_ Cont vs LCa	log2FoldChange_Cont vs LP	pvalue_Cont vs LP	log2FoldChange_LCaP VS LCa	pvalue_LCaP VS Lca	log2FoldChange_LCaP VS LP	pvalue_LCaP VS LP	log2FoldChange_ LCa VS LP	pvalue_ LCa VS LP
gga-miR-210a-5p	AGCCACUGACUAACGCACAUUG	9704.35		-0.16	0.271265	-0.37	0.0100769	0.01	0.916567	-0.21	0.148412	0.17	0.239048	0.38	0.00812755
gga-miR-191-3p	CUGCCCUGGGAUUUCGUUACC	307.712		-0.01	0.989427	-0.1	0.30718	0.16	0.129757	-0.1	0.319563	0.16	0.130289	0.27	0.011887
gga-miR-3523	CCGCGCAGUGCCUCGUCCUCGA	100.166		-0.03	0.813683	-0.08	0.556411	0.28	0.0675303	-0.05	0.72601	0.31	0.0411376	0.37	0.0169116
gga-miR-451	AAACCGUUACCAUUACUGAGUUU	1396.96		-0.38	0.0989209	-0.62	0.00621372	-0.12	0.602256	-0.24	0.287968	0.25	0.273087	0.5	0.0293136
gga-miR-16c-5p	UAGCAGCACGUAAAUACUGGAG	5509.65		0.16	0.0450525	0.15	0.0552883	-0.02	0.777926	-0.07	0.924463	-0.18	0.0254	-0.17	0.029558
gga-miR-30e-3p	UUUCAGUCGGAUGUUUACAGC	5556.19		0.23	0.0848062	0.19	0.14426	-0.09	0.495653	-0.03	0.788749	-0.33	0.018487	-0.29	0.0334286
gga-miR-204	UUCCCUUUGUCAUCCUAUGCCU	234.219		-0.1	0.418614	-0.15	0.242508	0.11	0.363316	-0.04	0.721486	0.22	0.0908114	0.27	0.0392937
gga-miR-200b-3p	UAAUACUGCCUGGUAAUGAUGAU	237977		-0.01	0.920971	-0.04	0.712001	0.18	0.102126	-0.02	0.79074	0.19	0.0868126	0.22	0.0446154
gga-miR-12266-3p	AAGGGCAAACCCGAUGGGCACC	5.20994		-0.13	0.691687	-0.26	0.446547	0.44	0.2256	-0.12	0.710455	0.57	0.11165	0.7	0.0552318
gga-miR-1416-5p	UCCUUAACUCAUGCCGCUGUG	952.469		0.09	0.352037	-0.05	0.580828	0.11	0.264166	-0.15	0.143145	0.02	0.844789	0.17	0.0960756
gga-miR-726-5p	GGAAUUCCGCCCGUUCUGAGCUC	17.5261		-0.26	0.192556	-0.47	0.0188866	-0.13	0.498833	-0.21	0.281481	0.12	0.543304	0.33	0.0969441
gga-miR-24-5p	GUGCCUACUGAGCUGAUAUCAGU	8.25125		-0.39	0.214076	0.02	0.943712	-0.5	0.105591	0.41	0.205714	-0.1	0.724216	-0.52	0.101842
gga-miR-6542-3p	ACGGGACAGUGCUGAAGACUA	3.4447		0.58	0.169833	0.22	0.604786	0.95	0.039885	-0.35	0.426204	0.37	0.437245	0.73	0.135123
gga-miR-106-3p	ACUGCAGUAUAAGCACUUCUGG	63.2878		-0.11	0.315403	0.03	0.790137	-0.14	0.210114	0.14	0.217154	-0.03	0.792271	-0.17	0.139603
gga-miR-203a	GUGAAAUGUUUAGGACCACUUG	33.9591		-0.39	0.195177	-0.22	0.463992	-0.64	0.0353471	0.16	0.582922	-0.25	0.411348	-0.42	0.170756
gga-miR-12243-5p	UUCAUCCUCCUCAUCUUCGUCCUUGC	7.37011		0.4	0.195356	0.24	0.437311	0.67	0.0315018	-0.15	0.629026	0.27	0.399974	0.43	0.188957
gga-miR-1306-3p	UGGACGUUGGCUCUGGUGGUGAU	13.252		0.05	0.854179	0.26	0.356808	0.62	0.0334206	0.21	0.464623	0.57	0.0539603	0.35	0.241342
gga-miR-1467-5p	UCUCAGCUACAUCGGUGUAAAUC	8.57068		0.04	0.888892	0.64	0.064879	0.22	0.4886	0.59	0.0896775	0.183	0.582074	-0.41	0.245368
gga-miR-489-3p	AGUGACAUCAUAUGUACGGCUGC	4.35885		-1.02	0.0123246	0.04	0.929298	-0.44	0.300839	1.07	0.0130021	0.58	0.139951	-0.48	0.278695
gga-miR-1651-3p	UUGCUUUUGUUGGCCUCUGCUG	17.696		0.24	0.212343	0.18	0.370171	0.39	0.0526027	-0.06	0.763125	0.15	0.466347	0.21	0.320405
gga-miR-30b-5p	UGUAAACAUCCUACACUCAGCU	5422.4		-0.17	0.163941	-0.1	0.395249	0.17	0.0696648	0.06	0.588843	-0.05	0.664001	-0.12	0.325267
gga-miR-190a-5p	UGAUAUGUUUGAUAUAUUAGGU	66.4253		-0.31	0.0330808	-0.07	0.626358	-0.19	0.198041	0.24	0.107989	0.12	0.403187	-0.11	0.431215
gga-miR-129-5p	CUUUUUGCGGUCUGGGCUUGC	33.5044		0.36	0.0187093	0.32	0.0419338	0.42	0.00583091	-0.04	0.797544	0.06	0.697542	0.1	0.523039
gga-miR-135a-5p	UAUGGCUUUUUAUUCCUAUGUGA	163.177		-0.29	0.0625609	-0.03	0.826786	-0.13	0.407379	0.26	0.105213	0.16	0.316647	-0.09	0.541561
gga-miR-193b-3p	AACUGGCCCACAAAGUCCCGCUUU	10.5853		-0.76	0.0207808	-0.21	0.542449	-0.4	0.223483	0.55	0.0977967	0.36	0.259668	-0.19	0.56053
gga-miR-338-5p	AACAAUAUCCUGGUGCUGAGU	25.2869		0.13	0.592003	0.49	0.0496673	0.39	0.113458	0.36	0.156715	0.26	0.29955	-0.1	0.68287
gga-miR-184-3p	UGGACGGAGAACUGAUAAGGGU	117.126		-0.41	0.0294928	-0.06	0.728663	0.01	0.954899	0.34	0.0712046	0.42	0.028445	0.07	0.689113
gga-miR-15b-3p	GAAUCAUUAUUUGCUGCUUUA	5.66919		0.72	0.0909086	-0.08	0.838475	0.05	0.896868	-0.81	0.0649298	-0.67	0.128454	0.14	0.7474
gga-miR-17-3p	ACUGCAGUGAAGGCACUUGU	38.5663		0.33	0.0197024	0.16	0.239296	0.12	0.361006	-0.16	0.278206	-0.2	0.17201	-0.03	0.790626
gga-miR-10c-5p	UACCCUGUAGACUCGAAUUUGU	1529.32		0.11	0.498279	0.19	0.259943	0.15	0.354487	0.07	0.660827	0.04	0.80074	-0.03	0.853721
gga-miR-16-1-3p	CCAGUAUUAACUGUGCUGCUGAA	10.7831		-0.01	0.970763	0.38	0.189351	0.41	0.141709	0.39	0.180698	0.43	0.132481	0.035	0.905387
gga-miR-12259-3p	UCUGCCUCUUUGUCUAUCUGC	8.95566		0.73	0.0214262	0.3	0.334211	0.32	0.301418	-0.43	0.19672	-0.41	0.212948	0.01	0.954584
gga-miR-1663-3p	UGGCAUCCAGAACAGCGGUAC	76.3345		-0.31	0.0220976	-0.16	0.24794	-0.15	0.267485	0.15	0.277202	0.15	0.256996	0.006	0.963736
gga-miR-455-5p	UAUGUGCCCUUGGACUACAUCG	66.5115		-0.48	0.0238424	-0.007	0.972367	-0.006	0.977277	0.47	0.0275755	0.48	0.0251992	0.001	0.99483

## Sheet: Supplementary Table 4
Dietary phosphorus and calcium in feed affects miRNA profiles and their mRNA targets in jejunum of two strains of laying hens
Muhammad Arsalan Iqbal1, Asghar Ali1, Frieder Hadlich1, Michael Oster1, Henry Reyer1, Nares Trakooljul1, Vera Sommerfeld2, Markus Rodehutscord2, Klaus Wimmers1, 3 and Siriluck Ponsuksili1,*
Table S4
Differentially expressed known miRNA between Diet Groups (P < 0.05, Coloured mark) in LB
				LB Strain *	LB Strain	LB Strain	LB Strain	LB Strain	LB Strain	LB Strain	LSL Strain	LB Strain	LB Strain	LB Strain	LB Strain
miRNA_ID	sequence	baseMean		log2FoldChange_Cont vs LCaP	pvalue_Cont vs LCaP	log2FoldChange_ Cont vs LCa	pvalue_ Cont vs LCa	log2FoldChange_Cont vs LP	pvalue_Cont vs LP	log2FoldChange_LCaP VS LCa	pvalue_LCaP VS Lca	log2FoldChange_LCaP VS LP	pvalue_LCaP VS LP	log2FoldChange_ LCa VS LP	pvalue_ LCa VS LP
gga-miR-191-3p	CUGCCCUGGGAUUUCGUUACC	237.275		-0.18	0.202212	-0.33	0.00861181	0.16	0.2748	-0.12	0.393702	0.34	0.0192501	0.47	0.00140378
gga-miR-145-5p	GUCCAGUUUUCCCAGGAAUCCCUU	6420.57		-0.26	0.498653	-0.45	0.169264	0.79	0.0430609	-0.18	0.640314	1.06	0.00715223	1.24	0.00152693
gga-miR-6553-3p	AAACACUACCCUGAGCUGCUCC	22.1987		0.005	0.979663	-0.33	0.120127	0.37	0.121226	-0.33	0.153201	0.37	0.127676	0.71	0.0036231
gga-miR-10a-5p	UACCCUGUAGAUCCGAAUUUGU	2707.64		0.13	0.64185	-0.1	0.668237	0.73	0.0154569	-0.26	0.367142	0.59	0.0491506	0.86	0.00408503
gga-miR-10c-5p	UACCCUGUAGACUCGAAUUUGU	343.045		0.26	0.277005	-0.03	0.857806	0.61	0.0144084	-0.32	0.180296	0.34	0.165921	0.67	0.00681953
gga-miR-2188-5p	AAGGUCCAACCUCACAUGUCCU	45.8364		-0.19	0.609372	0.42	0.20413	-0.6	0.119142	0.62	0.106485	-0.41	0.290279	-1.04	0.00803539
gga-miR-1765	CGGCGCGCGGCUCGGCGC	22.9687		-0.33	0.334951	0.39	0.26697	-0.57	0.102038	0.66	0.0635663	-0.24	0.491918	-0.91	0.0113316
gga-miR-144-5p	GGAUAUCAUCAUAUACUGUAAG	14.82		0.16	0.705484	0.45	0.216845	-0.59	0.16684	0.33	0.442478	-0.75	0.081217	-1.09	0.0131068
gga-miR-193b-3p	AACUGGCCCACAAAGUCCCGCUUU	6.12069		0.06	0.876527	0.88	0.0266013	-0.31	0.467497	0.77	0.0921507	-0.37	0.384468	-1.15	0.0143936
gga-miR-26a-3p	CCUAUUCUUGGUUACUUGCACUG	47.5582		0.006	0.959533	-0.15	0.15882	0.21	0.125065	-0.13	0.312868	0.2	0.140019	0.34	0.0145338
gga-miR-1454	GUACAAUGAUGAGACUUUGGCUCC	779.201		0.19	0.517708	0.41	0.188198	-0.33	0.282529	0.21	0.471549	-0.52	0.0870568	-0.74	0.0149069
gga-miR-1329-3p	CCUCGUAGCUUGAUCACGAUAU	3.0008		-0.15	0.734194	-0.23	0.600909	-1.22	0.00415469	-0.04	0.92657	-1.07	0.0108167	-1.02	0.0180063
gga-miR-183	UAUGGCACUGGUAGAAUUCACUG	49.956		0.23	0.375232	0.06	0.785385	0.66	0.0134766	-0.18	0.473469	0.43	0.109201	0.62	0.02083
gga-miR-1b-3p	UGGAAUGUUAAGAAGUAUGUA	639.947		0.2	0.325354	0.15	0.426196	0.64	0.00303958	-0.05	0.779315	0.43	0.0452857	0.49	0.0221156
gga-miR-145-3p	AUUCCUGGAAAUACUGUUCUU	339.346		0.02	0.930622	0.2	0.403222	0.83	0.00591048	0.12	0.683091	0.81	0.00765695	0.68	0.0227727
gga-miR-451	AAACCGUUACCAUUACUGAGUUU	708.053		0.003	0.993804	0.39	0.223037	-0.52	0.206148	0.4	0.317531	-0.52	0.202897	-0.93	0.0232061
gga-miR-2954	CAUCCCCAUUCCACUCCUAGCA	1981.36		-0.29	0.257928	-0.44	0.0456662	0.15	0.571259	-0.15	0.561596	0.44	0.0933952	0.59	0.0236328
gga-miR-7475-5p	GCGCGGCGGCGGCGGGGG	59.6717		-0.91	0.0936206	0.47	0.35325	-0.68	0.216455	1.45	0.00796847	0.22	0.681438	-1.22	0.0267691
gga-miR-190a-3p	CUAUAUAUCAAACAUAUUCCU	2.26513		-0.16	0.735731	-0.59	0.222911	0.54	0.327854	-0.44	0.351597	0.71	0.19208	1.16	0.032915
gga-miR-363-5p	GUGGAUCACGAUGCAAUUUUGA	13.7		0.015	0.953185	0.21	0.35661	-0.38	0.147629	0.16	0.54243	-0.39	0.133075	-0.56	0.0388855
gga-miR-10a-3p	AAAUUCGUAUCUAGGGGAAUA	52.597		0.13	0.684463	-0.12	0.651052	0.55	0.118436	-0.3	0.365881	0.41	0.244848	0.72	0.0416157
gga-let-7b	UGAGGUAGUAGGUUGUGUGGUU	8682.8		-0.28	0.229727	-0.44	0.0501904	0.11	0.6515	-0.09	0.703494	0.39	0.102747	0.49	0.0434843
gga-miR-1306-5p	ACCACCUCCCCUGCAAACGUCCAGU	9.77101		-0.15	0.666764	-0.2	0.553473	0.53	0.152565	-0.05	0.870903	0.69	0.0646193	0.75	0.0450311
gga-miR-12266-5p	GCCCCCAUCGAUUUGCUCUAC	17.5504		-0.2	0.471837	-0.36	0.142941	0.24	0.423073	-0.14	0.620103	0.45	0.133422	0.59	0.0470031
gga-miR-12214-3p	ACACAUUUCAGUGCUUCCCUGA	8.02019		-0.39	0.436981	-1.23	0.0380857	0.19	0.712585	-0.43	0.38943	0.59	0.259627	1.02	0.0493829
gga-miR-6516-3p	CAUGUAUGAUACUGCACACAACG	27.7233		-0.24	0.542755	0	0.981368	-0.75	0.0592163	0.26	0.500887	-0.51	0.197798	-0.78	0.0502579
gga-miR-12218-3p	CUCAUGCCCUCUCUGUGCCAG	2.79508		-0.54	0.2799	-0.97	0.0410596	0.003	0.994757	-0.43	0.350373	0.54	0.292579	0.98	0.0538257
gga-miR-1563	GCACAUGAUGAGGAAGCACUGAAA	71.5772		0.1	0.72833	0.27	0.37402	-0.33	0.28053	0.15	0.621409	-0.43	0.155509	-0.58	0.0551811
gga-miR-128-3p	UCACAGUGAACCGGUCUCUUU	21784.1		-0.09	0.486821	-0.24	0.030367	0.01	0.902457	-0.13	0.295114	0.1	0.420492	0.24	0.0647453
gga-miR-383-5p	AGAUCAGAAGGUGAUUGUGGCU	7.13719		-0.13	0.785893	0.3	0.603058	1.36	0.016426	0.41	0.412058	1.49	0.00819158	1.07	0.0649513
gga-miR-3523	CCGCGCAGUGCCUCGUCCUCGA	69.7825		-0.08	0.692623	0.017	0.922415	0.39	0.0730647	0.08	0.68502	0.47	0.0294747	0.39	0.0749303
gga-miR-146c-3p	AGUCCAUGGUAUUCAGUUCUCU	437.721		0.12	0.301181	-0.15	0.185223	0.07	0.567923	-0.27	0.0254415	-0.05	0.65824	0.22	0.0777444
gga-miR-199-3p	UACAGUAGUCUGCACAUUGG	2439.79		0.009	0.970635	0.001	0.99322	0.43	0.0959174	-0.03	0.903566	0.42	0.103017	0.45	0.078328
gga-miR-455-3p	UGCAGUCCAUGGGCAUAUACAC	148.492		-0.13	0.61519	0.09	0.703328	0.5	0.0662583	0.16	0.53906	0.63	0.0201955	0.47	0.0841338
gga-miR-143-3p	UGAGAUGAAGCACUGUAGCUCG	29868.7		0.01	0.958965	0.32	0.161375	0.76	0.00514357	0.29	0.274087	0.75	0.00594725	0.45	0.0917451
gga-miR-130a-5p	GCCCUUUUUCUGUUGUACUACU	5.17988		0.23	0.519964	-0.55	0.0817928	0.03	0.933583	-0.78	0.0250272	-0.2	0.589406	0.58	0.099625
gga-miR-125b-3p	ACAAGUCAGGCUCUUGGGACCU	10.6766		0.22	0.591508	0.24	0.472247	-0.46	0.277177	0.02	0.950575	-0.6	0.112849	-0.72	0.103466
gga-miR-1551-5p	CUAGCAGCAAAAAGAACUUCAGA	7.46119		-0.97	0.358263	1.26	0.0882624	-0.36	0.734748	2.4	0.0270598	0.6	0.575112	-1.8	0.104401
gga-miR-29b-3p	UAGCACCAUUUGAAAUCAGUGUU	215.618		0.06	0.768214	0.27	0.172911	-0.063	0.771021	0.22	0.300449	-0.12	0.561873	-0.34	0.10854
gga-miR-9-5p	UCUUUGGUUAUCUAGCUGUAUGA	523.255		0.2	0.100815	0.16	0.184024	-0.02	0.856153	-0.03	0.798343	-0.23	0.0736201	-0.19	0.122078
gga-miR-1685-3p	ACAGUAAUGGUAUGAACUCAGA	1.57353		1.12	0.0612738	0.36	0.480909	1.43	0.0234918	-0.71	0.262284	0.31	0.654293	1.03	0.122458
gga-miR-24-3p	UGGCUCAGUUCAGCAGGAACAG	6296.92		0.01	0.936469	0.1	0.511482	-0.15	0.365997	0.095	0.580624	-0.17	0.325461	-0.26	0.124448
gga-miR-214	ACAGCAGGCACAGACAGGCAG	40.3825		0.02	0.945141	0.26	0.463161	0.83	0.0399202	0.18	0.640618	0.81	0.0481603	0.62	0.125474
gga-miR-10c-3p	CAAAUUCGUCUCUAGGGGAAU	6.5418		0.65	0.105561	0.2	0.560881	0.85	0.0564064	-0.44	0.289623	0.2	0.663963	0.64	0.165854
gga-miR-3536	CUGCAUACGAGUAGACCCUUUC	21.542		-0.02	0.953143	-0.16	0.710646	-0.78	0.0928362	-0.15	0.735721	-0.76	0.103364	-0.6	0.194924
gga-miR-214b-3p	CACAGCAAGUGUAGACAGGCA	15.0535		0.38	0.0712655	0.31	0.118367	0.03	0.883816	-0.06	0.764799	-0.35	0.110495	-0.28	0.1995
gga-miR-142-5p	CCCAUAAAGUAGAAAGCACUAC	8883.73		0.34	0.0851429	0.25	0.161046	0.002	0.99055	-0.08	0.674503	-0.34	0.0932072	-0.25	0.202648
gga-miR-199-5p	CCCAGUGUUCAGACUACCUGUUC	689.2		0.06	0.784982	0.22	0.282092	0.49	0.0338031	0.13	0.543591	0.43	0.0634081	0.29	0.205306
gga-miR-10b-5p	UACCCUGUAGAACCGAAUUUGU	13.6774		0.35	0.329613	0.23	0.451126	0.72	0.0639149	-0.13	0.728109	0.36	0.36005	0.49	0.214055
gga-miR-20b-5p	CAAAGUGCUCAUAGUGCAGGUAG	2850.79		-0.1	0.583603	-0.33	0.02705	-0.1	0.582552	-0.22	0.222919	-0.002	0.990422	0.22	0.232403
gga-miR-12293-5p	CGCCUCUUGAUCUACUGUUCAGU	2.1405		0.46	0.432003	-0.05	0.915977	-0.59	0.258691	-0.47	0.432332	-1	0.0628625	-0.58	0.277603
gga-miR-1467-5p	UCUCAGCUACAUCGGUGUAAAUC	5.09988		-0.48	0.203473	-0.61	0.0975047	-0.97	0.00859446	-0.11	0.743953	-0.49	0.163552	-0.37	0.291031
gga-miR-16-1-3p	CCAGUAUUAACUGUGCUGCUGAA	6.09294		0.84	0.0103377	0.11	0.703656	0.44	0.177496	-0.75	0.0278095	-0.4	0.256288	0.34	0.308364
gga-miR-29b-2-5p	AGCUGGUUUCACAUGGUGGCUUAGA	4.70195		0.12	0.769228	-0.63	0.0892156	-0.27	0.525696	-0.79	0.060177	-0.4	0.357614	0.39	0.338845
gga-let-7c-5p	UGAGGUAGUAGGUUGUAUGGUU	419.733		-0.34	0.0585882	-0.27	0.115047	-0.05	0.789041	0.12	0.500212	0.29	0.11243	0.17	0.352446
gga-miR-122-5p	UGGAGUGUGACAAUGGUGUUUGU	39.1687		-0.69	0.037762	-0.57	0.0820095	-0.22	0.508843	0.15	0.642587	0.46	0.166363	0.31	0.352745
gga-miR-12211-5p	UAAGUGCUGGCCGUUGUCCUCU	10.0805		0.22	0.367288	0.26	0.293724	0.53	0.0378158	0.063	0.808724	0.31	0.238303	0.25	0.356605
gga-miR-726-5p	GGAAUUCCGCCCGUUCUGAGCUC	8.16496		-0.29	0.362344	0.52	0.0633932	0.2	0.548075	0.81	0.0172778	0.49	0.138161	-0.32	0.360326
gga-miR-181b-5p	AACAUUCAUUGCUGUCGGUGGG	864.597		0.053	0.607324	-0.06	0.558778	-0.15	0.145311	-0.11	0.267653	-0.2	0.0500044	-0.09	0.381788
gga-miR-20b-3p	ACUGUAAUGUGGGCACUUACAG	40.3492		0.43	0.00407982	0.16	0.360852	0.037	0.803567	-0.27	0.0819865	-0.39	0.01075	-0.12	0.418292
gga-miR-1729-3p	CUACUCGGUGAGUAAGGAUAGC	24.2588		0.15	0.388652	-0.19	0.213608	-0.06	0.693058	-0.35	0.0410793	-0.21	0.217115	0.13	0.421234
gga-miR-143-5p	GGUGCAGUGCUGCAUCUCUGG	19.8097		0.31	0.470132	0.57	0.0863916	0.93	0.043444	0.24	0.580336	0.62	0.184474	0.37	0.430168
gga-let-7k-5p	UGAGGUAGUAGAUUGAAUAGUU	36109.7		0.64	0.00389131	0.47	0.0219945	0.3	0.180479	-0.16	0.459975	-0.34	0.13514	-0.17	0.43973
gga-miR-458b-5p	AGUACCAUUCAAAGAGCUAUGA	4.4253		0.82	0.126104	-0.64	0.122367	-0.25	0.610979	-1.45	0.00646229	-1.08	0.0471965	0.36	0.464069
gga-miR-489-3p	AGUGACAUCAUAUGUACGGCUGC	4.24224		0.4	0.359277	-0.26	0.509711	-0.48	0.245188	-0.63	0.151679	-0.89	0.0423731	-0.25	0.540367
gga-miR-196-5p	UAGGUAGUUUCAUGUUGUUGG	4.4713		-1.04	0.0608601	0.51	0.408171	0.27	0.646481	1.67	0.00472477	1.31	0.0230291	-0.36	0.572575
gga-miR-9-4-3p	AUAAAGCUAGAUAACCGAAAGUA	149.012		0.27	0.0686918	0.18	0.162124	0.11	0.456419	-0.07	0.628607	-0.15	0.300888	-0.08	0.574755
gga-miR-1788-5p	GGCUUGUUUUCCGUUGCCUGCG	118.861		-0.1	0.417544	0.14	0.297291	0.04	0.738763	0.22	0.0919899	0.15	0.259436	-0.073	0.589334
gga-miR-12216-3p	UCAGCACCCCUCCGUCCCCGCAGU	6.85495		-1.23	0.00816637	-0.62	0.147484	-0.36	0.448061	0.64	0.155101	0.86	0.0591769	0.21	0.645152
gga-miR-33-3p	AAUGUUCCUGCAGUGCAGUA	25.369		-0.03	0.880799	0.37	0.128359	0.46	0.0769367	0.38	0.131426	0.49	0.0561457	0.11	0.672204
gga-miR-458a-3p	AUAGCUCUUUGAAUGGUACUGC	39587.4		0.25	0.0420438	0.007	0.946983	-0.03	0.786877	-0.23	0.0541626	-0.28	0.0233756	-0.046	0.706637
gga-miR-15c-3p	CAGACCAUUCUGGGCUGCCUCA	3.25237		0.73	0.203947	-0.004	0.992364	-0.22	0.689223	-0.77	0.181568	-0.95	0.105083	-0.17	0.757596
gga-miR-6582-3p	CACUCUGGGUGUUUCUCUUGCAG	9.02623		0.18	0.527752	-0.41	0.0850514	-0.29	0.308271	-0.56	0.0524784	-0.48	0.103173	0.083	0.770815
gga-miR-184-3p	UGGACGGAGAACUGAUAAGGGU	80.8408		0.44	0.00711518	0.08	0.680811	0.13	0.410985	-0.34	0.0417429	-0.3	0.0703006	0.03	0.845093
gga-miR-32-3p	AAUUUAGUGUGUGCGAUACU	242.27		0.21	0.059983	0.14	0.134871	0.13	0.262482	-0.072	0.533515	-0.084	0.47049	-0.01	0.913019
gga-miR-200a-5p	CAUCUUACUAGACAGUGCUGGA	2696.31		0.16	0.0724754	0.05	0.546053	0.051	0.577701	-0.11	0.213375	-0.11	0.227948	0.001	0.985617
* all colour markings are significant and reach the threshold P value < 0.05.

## Sheet: Supplementary Table 5
Dietary phosphorus and calcium in feed affects miRNA profiles and their mRNA targets in jejunum of two strains of laying hens
Muhammad Arsalan Iqbal1, Asghar Ali1, Frieder Hadlich1, Michael Oster1, Henry Reyer1, Nares Trakooljul1, Vera Sommerfeld2, Markus Rodehutscord2, Klaus Wimmers1, 3 and Siriluck Ponsuksili1,*
Table S5:
Primers sequence for miRNA qPCR
miRNA	Forward-Primer	Reverse-Primer
gga-miR-10a-5p	GCAGTACCCTGTAGATCCGA	AGGTCCAGTTTTTTTTTTTTTTTACAA
gga-miR-133a-3p	TGGTCCCCTTCAACCAG	GGTCCAGTTTTTTTTTTTTTTTACAG
gga-miR-143-3p	CAGTGAGATGAAGCACTGTAG	GTCCAGTTTTTTTTTTTTTTTCGAG
gga-miR-143-5p	GGTGCAGTGCTGCATC	CCAGTTTTTTTTTTTTTTTCCAGAG
gga-miR-99a-5p	CAGAACCCGTAGATCCGA	TCCAGTTTTTTTTTTTTTTTCACAAGA
gga-miR-145-5p	GTCCAGTTTTCCCAGGAATC	GGTCCAGTTTTTTTTTTTTTTTAAGG
gga-miR-181b-5p	GAACATTCATTGCTGTCGGT	GTCCAGTTTTTTTTTTTTTTTCCCA
gga-miR-455-5p	GTATGTGCCCTTGGACTAC	GTCCAGTTTTTTTTTTTTTTTCGATG
miR_126_3p	GCAGTCGTACCGTGAGT	CAGTTTTTTTTTTTTTTTGCGCAT
SNORD21	GGTGTGTAAATGATGGACTGC	GGTCCAGTTTTTTTTTTTTTTTAACTATG
18S	CAGGTCGAGAAGACGGT	GGTCCAGTTTTTTTTTTTTTTTAGTTC
